# Supplementary material for: Allelopathic Activity of Canadian Goldenrod (Solidago canadensis L.) Extracts on Seed Germination and Growth of Lettuce (Lactuca sativa L.) and Garden Pepper Cress (Lepidium sativum L.)
Source: Plants (Basel). 2023 Mar 23;12(7):1421. doi: 10.3390/plants12071421 (PMC10096748; doi:10.3390/plants12071421)
Supplement: Supplementary file 1 [file plants-12-01421-s001.zip]

Archive with 1 entries (1 files):
- plants-2241625-supplementary.pdf
